# Supplementary material for: Structure of Genes Encoding Oxidosqualene Cyclases—Key Enzymes of Triterpenoid Biosynthesis from Sea Cucumber Eupentacta fraudatrix
Source: Int J Mol Sci. 2024 Nov 29;25(23):12881. doi: 10.3390/ijms252312881 (PMC11641436; doi:10.3390/ijms252312881)
Supplement: Supplementary file 1 [file ijms-25-12881-s001.zip]

Archive with 1 entries (1 files):
- ijms-3310031-supplementary.pdf
